# Supplementary material for: Causes of Abortions in South American Camelids in Switzerland—Cases and Questionnaire
Source: Animals (Basel). 2021 Jun 30;11(7):1956. doi: 10.3390/ani11071956 (PMC8300385; doi:10.3390/ani11071956)
Supplement: Supplementary file 1 [file animals-11-01956-s001.zip]

Archive with 5 entries (4 files):
- animals-1248084-supplementary/
- animals-1248084-supplementary/Ethical authorization_Rüfli et al.pdf
- animals-1248084-supplementary/List of owners of aborted crias.pdf
- animals-1248084-supplementary/Questionnaire 1_Rüfli et al.pdf
- animals-1248084-supplementary/Questionnaire 2_Rüfli et al.pdf
